# Supplementary material for: Metabolic Reprogramming of Macrophages upon In Vitro Incubation with Aluminum-Based Adjuvant
Source: Int J Mol Sci. 2023 Feb 23;24(5):4409. doi: 10.3390/ijms24054409 (PMC10002480; doi:10.3390/ijms24054409)
Supplement: Supplementary file 1 [file ijms-24-04409-s001.zip]

Archive with 1 entries (1 files):
- ijms-2154237-supplementary.pdf
